# Supplementary material for: One new species and two new records of the genus Aeolothrips from Iran (Insecta, Thysanoptera, Aeolothripidae)
Source: Zookeys. 2016 Jan 28;(557):111–20. doi: 10.3897/zookeys.557.7046 (PMC4740840; doi:10.3897/zookeys.557.7046)
Supplement: XML Treatment for Aeolothrips albithorax [file zookeys.557.7046-treatment1.xml]

<!DOCTYPE tp:taxon-treatment
  PUBLIC "-//TaxonX//DTD Taxonomic Treatment Publishing DTD v0 20100105//EN" "tax-treatment-NSO.dtd">
<tp:taxon-treatment xmlns:tp="http://www.plazi.org/taxpub"><tp:treatment-meta><kwd-group><label>Taxon classification</label><kwd><named-content content-type="kingdom">Animalia</named-content></kwd><kwd><named-content content-type="order">Thysanoptera</named-content></kwd><kwd><named-content content-type="family">Aeolothripidae</named-content></kwd></kwd-group><mixed-citation publication-type="journal"><person-group><name><surname>Alavi</surname><given-names>Jalil</given-names></name><name><surname>Awal</surname><given-names>Mehdi Modarres</given-names></name><name><surname>Fekrat</surname><given-names>Lida</given-names></name><name><surname>Minaei</surname><given-names>Kambiz</given-names></name><name><surname>Manzari</surname><given-names>Shahab</given-names></name></person-group><article-title>One new species and two new records of the genus <italic><tp:taxon-name><tp:taxon-name-part taxon-name-part-type="genus">Aeolothrips</tp:taxon-name-part></tp:taxon-name></italic> from Iran (<tp:taxon-name><tp:taxon-name-part taxon-name-part-type="class">Insecta</tp:taxon-name-part></tp:taxon-name>, <tp:taxon-name><tp:taxon-name-part taxon-name-part-type="order">Thysanoptera</tp:taxon-name-part></tp:taxon-name>, <tp:taxon-name><tp:taxon-name-part taxon-name-part-type="family">Aeolothripidae</tp:taxon-name-part></tp:taxon-name>)</article-title><source>Zookeys</source><day>28</day><month>1</month><year>2016</year><volume>2016</volume><issue>557</issue><fpage>111</fpage><lpage>120</lpage><pub-id pub-id-type="doi">10.3897/zookeys.557.7046</pub-id></mixed-citation></tp:treatment-meta><tp:nomenclature><tp:taxon-name>
            <tp:taxon-name-part taxon-name-part-type="genus">Aeolothrips</tp:taxon-name-part>
            <tp:taxon-name-part taxon-name-part-type="species">albithorax</tp:taxon-name-part>
          </tp:taxon-name><tp:taxon-authority>Pelikan, 1964</tp:taxon-authority><xref ref-type="fig" rid="F1">Figs 1–8</xref></tp:nomenclature><tp:treatment-sec sec-type="Note"><title>Note.</title><p>Described from Tajikistan (central Asia), this is the first report of this species outside its type locality. Collected originally from “low herbages” and “<italic><tp:taxon-name><tp:taxon-name-part taxon-name-part-type="genus">Rumex</tp:taxon-name-part></tp:taxon-name></italic> sp.” (<xref ref-type="bibr" rid="B14">Pelikan 1964</xref>), we collected it only on <italic><tp:taxon-name><tp:taxon-name-part taxon-name-part-type="genus">Crambe</tp:taxon-name-part> <tp:taxon-name-part taxon-name-part-type="species">cordifolia</tp:taxon-name-part></tp:taxon-name></italic>.</p></tp:treatment-sec><tp:treatment-sec sec-type="material"><title>Material examined.</title><p>IRAN, Khorasan-e shomali province, from flowers of <italic><tp:taxon-name><tp:taxon-name-part taxon-name-part-type="genus">Crambe</tp:taxon-name-part> <tp:taxon-name-part taxon-name-part-type="species">cordifolia</tp:taxon-name-part></tp:taxon-name></italic> (<tp:taxon-name><tp:taxon-name-part taxon-name-part-type="family">Brassicaceae</tp:taxon-name-part></tp:taxon-name>), all collected by J. Alavi: 11 females, 3 males, Bojnourd, Ghuch-ghaleh village, 16 April 2014; 1 male, Bojnourd, Rakhtian village, 21 April 2014; 1 female, Esfarayen, Pelmis spring, 27 April 2014; 1 female, Bojnourd, Chahar-kharvar village, 4 May 2014.</p></tp:treatment-sec><tp:treatment-sec sec-type="Diagnosis"><title>Diagnosis.</title><p>Female distinctly bicolored, lemon yellow prothorax in sharp contrast to the rest of the dark brown body (Fig. <xref ref-type="fig" rid="F1">1</xref>); legs brown. Antennal segment I yellowish grey, II and III yellow, III rather abruptly brown in distal half (Fig. <xref ref-type="fig" rid="F1">2</xref>). Submedian pair of posteromarginal setae on pronotum longer and stouter than others (Fig. <xref ref-type="fig" rid="F1">3</xref>). Fore wings with two brown cross bands, connected with dark posteromarginal vein between them (Fig. <xref ref-type="fig" rid="F1">4</xref>).</p><fig id="F1" position="float" orientation="portrait"><label>Figures 1–8.</label><caption><p>
          <italic><tp:taxon-name><tp:taxon-name-part taxon-name-part-type="genus">Aeolothrips</tp:taxon-name-part> <tp:taxon-name-part taxon-name-part-type="species">albithorax</tp:taxon-name-part></tp:taxon-name>.</italic> Female: (<bold>1–4</bold>): <bold>1</bold> Body <bold>2</bold> Antenn <bold>3</bold> Head &amp; pronotum <bold>4</bold> Fore wing. Male (<bold>5–8</bold>): <bold>5</bold> Body <bold>6</bold> Antenna <bold>7</bold> Middle coxae <bold>8</bold> Abdominal tergites VIII–X.</p></caption><graphic xmlns:xlink="http://www.w3.org/1999/xlink" xlink:href="zookeys-557-111-g001.jpg" position="float" orientation="portrait" xlink:type="simple" id="oo_75182.jpg"/></fig><p>Males generally similar to females but paler and smaller (Figs <xref ref-type="fig" rid="F1">5–6</xref>). Middle coxae without stridulatory structure (Fig. <xref ref-type="fig" rid="F1">7</xref>). Abdominal tergites IV–VI without dorsal tubercles. Segment IX without claspers, posterior margin of tergite IX convex medially (Fig. <xref ref-type="fig" rid="F1">8</xref>).</p><!--PageBreak--></tp:treatment-sec><ref-list><ref id="B14"><mixed-citation xmlns:xlink="http://www.w3.org/1999/xlink" xlink:type="simple">
          <person-group><name name-style="western"><surname>Pelikan</surname><given-names>J</given-names></name></person-group> (<year>1964</year>) <article-title>Five new <tp:taxon-name><tp:taxon-name-part taxon-name-part-type="order">Thysanoptera</tp:taxon-name-part></tp:taxon-name> from Soviet Central Asia.</article-title> <source>Časopis Československé Společnosti Entomologické (Acta Societatis Entomologicae Cechosloveniae)</source> <volume>61</volume>(<issue>3</issue>): <fpage>224</fpage>–<lpage>237</lpage>.</mixed-citation></ref></ref-list></tp:taxon-treatment>
