# Supplementary material for: One new species and two new records of the genus Aeolothrips from Iran (Insecta, Thysanoptera, Aeolothripidae)
Source: Zookeys. 2016 Jan 28;(557):111–20. doi: 10.3897/zookeys.557.7046 (PMC4740840; doi:10.3897/zookeys.557.7046)
Supplement: XML Treatment for Aeolothrips ericae [file zookeys.557.7046-treatment2.xml]

<!DOCTYPE tp:taxon-treatment
  PUBLIC "-//TaxonX//DTD Taxonomic Treatment Publishing DTD v0 20100105//EN" "tax-treatment-NSO.dtd">
<tp:taxon-treatment xmlns:tp="http://www.plazi.org/taxpub"><tp:treatment-meta><kwd-group><label>Taxon classification</label><kwd><named-content content-type="kingdom">Animalia</named-content></kwd><kwd><named-content content-type="order">Thysanoptera</named-content></kwd><kwd><named-content content-type="family">Aeolothripidae</named-content></kwd></kwd-group><mixed-citation publication-type="journal"><person-group><name><surname>Alavi</surname><given-names>Jalil</given-names></name><name><surname>Awal</surname><given-names>Mehdi Modarres</given-names></name><name><surname>Fekrat</surname><given-names>Lida</given-names></name><name><surname>Minaei</surname><given-names>Kambiz</given-names></name><name><surname>Manzari</surname><given-names>Shahab</given-names></name></person-group><article-title>One new species and two new records of the genus <italic><tp:taxon-name><tp:taxon-name-part taxon-name-part-type="genus">Aeolothrips</tp:taxon-name-part></tp:taxon-name></italic> from Iran (<tp:taxon-name><tp:taxon-name-part taxon-name-part-type="class">Insecta</tp:taxon-name-part></tp:taxon-name>, <tp:taxon-name><tp:taxon-name-part taxon-name-part-type="order">Thysanoptera</tp:taxon-name-part></tp:taxon-name>, <tp:taxon-name><tp:taxon-name-part taxon-name-part-type="family">Aeolothripidae</tp:taxon-name-part></tp:taxon-name>)</article-title><source>Zookeys</source><day>28</day><month>1</month><year>2016</year><volume>2016</volume><issue>557</issue><fpage>111</fpage><lpage>120</lpage><pub-id pub-id-type="doi">10.3897/zookeys.557.7046</pub-id></mixed-citation></tp:treatment-meta><tp:nomenclature><tp:taxon-name>
            <tp:taxon-name-part taxon-name-part-type="genus">Aeolothrips</tp:taxon-name-part>
            <tp:taxon-name-part taxon-name-part-type="species">ericae</tp:taxon-name-part>
          </tp:taxon-name><tp:taxon-authority>Bagnall, 1920</tp:taxon-authority><xref ref-type="fig" rid="F2">Figs 9–18</xref><!--PageBreak--></tp:nomenclature><tp:treatment-sec sec-type="Note"><title>Note.</title><p>Described from England on flowers of <italic><tp:taxon-name><tp:taxon-name-part taxon-name-part-type="genus">Erica</tp:taxon-name-part> <tp:taxon-name-part taxon-name-part-type="species">tetralix</tp:taxon-name-part></tp:taxon-name></italic>, this species is widespread across western Eurasia, and introduced to North America (<xref ref-type="bibr" rid="B17">zur Strassen 2003</xref>, <xref ref-type="bibr" rid="B6">Hoddle et al. 2015</xref>). It is usually found on flowering <tp:taxon-name><tp:taxon-name-part taxon-name-part-type="family">Ericaceae</tp:taxon-name-part></tp:taxon-name> (<italic><tp:taxon-name><tp:taxon-name-part taxon-name-part-type="genus">Erica</tp:taxon-name-part></tp:taxon-name></italic> and <italic><tp:taxon-name><tp:taxon-name-part taxon-name-part-type="genus">Calluna</tp:taxon-name-part></tp:taxon-name></italic>) but also on various <tp:taxon-name><tp:taxon-name-part taxon-name-part-type="family">Fabaceae</tp:taxon-name-part></tp:taxon-name> (<xref ref-type="bibr" rid="B17">zur Strassen 2003</xref>, <xref ref-type="bibr" rid="B6">Hoddle et al. 2015</xref>). This is the first record of this species from Iran.</p></tp:treatment-sec><tp:treatment-sec sec-type="material"><title>Material examined.</title><p>IRAN, Khorasan-e shomali province, all collected by J. Alavi: 1 female, Bojnourd, Oter-abad village, from flowering <italic><tp:taxon-name><tp:taxon-name-part taxon-name-part-type="genus">Paliurus</tp:taxon-name-part> <tp:taxon-name-part taxon-name-part-type="species">spina-christi</tp:taxon-name-part></tp:taxon-name></italic> (<tp:taxon-name><tp:taxon-name-part taxon-name-part-type="family">Rhamnaceae</tp:taxon-name-part></tp:taxon-name>), 12 May 2014; 1 female, Ashkhaneh, Biyar falls, from flowering <italic><tp:taxon-name><tp:taxon-name-part taxon-name-part-type="genus">Glycyrrhiza</tp:taxon-name-part> <tp:taxon-name-part taxon-name-part-type="species">glabra</tp:taxon-name-part></tp:taxon-name></italic> (<tp:taxon-name><tp:taxon-name-part taxon-name-part-type="family">Fabaceae</tp:taxon-name-part></tp:taxon-name>), 30 May 2014; 1 female, same location and date, from flowering <italic><tp:taxon-name><tp:taxon-name-part taxon-name-part-type="genus">Conium</tp:taxon-name-part> <tp:taxon-name-part taxon-name-part-type="species">maculatum</tp:taxon-name-part></tp:taxon-name></italic> (<tp:taxon-name><tp:taxon-name-part taxon-name-part-type="family">Apiaceae</tp:taxon-name-part></tp:taxon-name>). 4 females, Ashkhaneh, Darkesh village, from flowering <italic><tp:taxon-name><tp:taxon-name-part taxon-name-part-type="genus">Rorippa</tp:taxon-name-part> <tp:taxon-name-part taxon-name-part-type="species">officinale</tp:taxon-name-part></tp:taxon-name></italic> (<tp:taxon-name><tp:taxon-name-part taxon-name-part-type="family">Brassicaceae</tp:taxon-name-part></tp:taxon-name>), 30 May 2014; 2 females, same location and date, from flowering <italic><tp:taxon-name><tp:taxon-name-part taxon-name-part-type="genus">Paliurus</tp:taxon-name-part> <tp:taxon-name-part taxon-name-part-type="species">spina-christi</tp:taxon-name-part></tp:taxon-name></italic>; 1 female, Ashkhaneh, Hawer village, from flowering <italic><tp:taxon-name><tp:taxon-name-part taxon-name-part-type="genus">Cornus</tp:taxon-name-part> <tp:taxon-name-part taxon-name-part-type="species">sanguinea</tp:taxon-name-part></tp:taxon-name></italic> (<tp:taxon-name><tp:taxon-name-part taxon-name-part-type="family">Cornaceae</tp:taxon-name-part></tp:taxon-name>), 30 May 20; 3 females, same location and date, from flowering <italic><tp:taxon-name><tp:taxon-name-part taxon-name-part-type="genus">Melilotus</tp:taxon-name-part> <tp:taxon-name-part taxon-name-part-type="species">officinalis</tp:taxon-name-part></tp:taxon-name></italic> (<tp:taxon-name><tp:taxon-name-part taxon-name-part-type="family">Fabaceae</tp:taxon-name-part></tp:taxon-name>). GERMANY, 1 female, Baden-Württemberg, Reichenbach, from herbs and grasses, 1 June 2012, collected by M. Ulitzaka. NORWAY, all collected by S. Kobro: 1 female and 1 male, Haoya, from <italic><tp:taxon-name><tp:taxon-name-part taxon-name-part-type="genus">Lathyrus</tp:taxon-name-part> <tp:taxon-name-part taxon-name-part-type="species">pratensis</tp:taxon-name-part></tp:taxon-name></italic> (<tp:taxon-name><tp:taxon-name-part taxon-name-part-type="family">Fabaceae</tp:taxon-name-part></tp:taxon-name>), 29 June 1996; 1 female, Aurland, from <italic><tp:taxon-name><tp:taxon-name-part taxon-name-part-type="genus">Galium</tp:taxon-name-part> <tp:taxon-name-part taxon-name-part-type="species">verum</tp:taxon-name-part></tp:taxon-name></italic> (<tp:taxon-name><tp:taxon-name-part taxon-name-part-type="family">Rubiaceae</tp:taxon-name-part></tp:taxon-name>), 30 June 1998; 1 female, Aurland, from <italic><tp:taxon-name><tp:taxon-name-part taxon-name-part-type="genus">Lathyrus</tp:taxon-name-part> <tp:taxon-name-part taxon-name-part-type="species">pratensis</tp:taxon-name-part></tp:taxon-name></italic>, 30 June 1998; 1 female, Fagerstrand, from <italic><tp:taxon-name><tp:taxon-name-part taxon-name-part-type="genus">Lathyrus</tp:taxon-name-part> <tp:taxon-name-part taxon-name-part-type="species">pratensis</tp:taxon-name-part></tp:taxon-name></italic>, 5 July 1998; 1 male, Eidfjord, from <italic><tp:taxon-name><tp:taxon-name-part taxon-name-part-type="genus">Lotus</tp:taxon-name-part> <tp:taxon-name-part taxon-name-part-type="species">corniculatus</tp:taxon-name-part></tp:taxon-name></italic> (<tp:taxon-name><tp:taxon-name-part taxon-name-part-type="family">Fabaceae</tp:taxon-name-part></tp:taxon-name>), 31 May 1999; 1 female, Steigen, from <italic><tp:taxon-name><tp:taxon-name-part taxon-name-part-type="genus">Vicia</tp:taxon-name-part> <tp:taxon-name-part taxon-name-part-type="species">cracca</tp:taxon-name-part></tp:taxon-name></italic> (<tp:taxon-name><tp:taxon-name-part taxon-name-part-type="family">Fabaceae</tp:taxon-name-part></tp:taxon-name>), 14 July 1999; 1 male, Horten, from <italic><tp:taxon-name><tp:taxon-name-part taxon-name-part-type="genus">Vicia</tp:taxon-name-part> <tp:taxon-name-part taxon-name-part-type="species">cracca</tp:taxon-name-part></tp:taxon-name></italic>, 2 July 1999.</p></tp:treatment-sec><tp:treatment-sec sec-type="Diagnosis"><title>Diagnosis.</title><p>Female distinctly bicolored, generally brown with abdominal segment II and/or III yellow to yellowish brown (Fig. <xref ref-type="fig" rid="F2">9</xref>), sometimes (in European specimens) all abdominal segments uniformly brown (Fig. <xref ref-type="fig" rid="F2">10</xref>), segment X orange-yellow, much paler than VIII–IX (Figs <xref ref-type="fig" rid="F2">9–10</xref>); Antennal segment I greyish yellow, II–III yellow, III brown in distal one third (Fig. <xref ref-type="fig" rid="F2">11</xref>). Pronotum with about 40 discal setae (Fig. <xref ref-type="fig" rid="F2">12</xref>). Fore wings with two separate long brown cross bands, 2–3 times as long as intervening white area (Fig. <xref ref-type="fig" rid="F2">13</xref>). Abdominal tergite I without campaniform sensilla (Fig. <xref ref-type="fig" rid="F2">14</xref>).</p><fig id="F2" position="float" orientation="portrait"><label>Figures 9–18.</label><caption><p>
          <italic><tp:taxon-name><tp:taxon-name-part taxon-name-part-type="genus">Aeolothrips</tp:taxon-name-part> <tp:taxon-name-part taxon-name-part-type="species">ericae</tp:taxon-name-part></tp:taxon-name></italic>. Female (<bold>9–14</bold>): <bold>9–10</bold> Body <bold>11</bold> Antennal segments II–XI <bold>12</bold> Head &amp; pronotum <bold>13</bold> Wing <bold>14</bold> Abdominal tergites I–II. Male (<bold>15–17</bold>): <bold>15</bold> Body <bold>16</bold> Antenna <bold>17</bold> Middle coxae <bold>18</bold> Abdominal tergites VIII–X.</p></caption><graphic xmlns:xlink="http://www.w3.org/1999/xlink" xlink:href="zookeys-557-111-g002.jpg" position="float" orientation="portrait" xlink:type="simple" id="oo_75183.jpg"/></fig><p>Males paler and smaller than females (Fig. <xref ref-type="fig" rid="F2">15–16</xref>). Middle coxae with stridulatory structure (Fig. <xref ref-type="fig" rid="F2">17</xref>). Abdominal tergites III–VIII with dorsal tubercles. Segment IX with bifurcate claspers and sickle–shaped setae laterally (Fig. <xref ref-type="fig" rid="F2">18</xref>).</p></tp:treatment-sec><tp:treatment-sec sec-type="Remarks"><title>Remarks.</title><p>The bicolored body pattern in some specimens of <italic><tp:taxon-name><tp:taxon-name-part taxon-name-part-type="genus">Aeolothrips</tp:taxon-name-part> <tp:taxon-name-part taxon-name-part-type="species">ericae</tp:taxon-name-part></tp:taxon-name></italic> makes the species resemble only <italic><tp:taxon-name><tp:taxon-name-part taxon-name-part-type="genus">Aeolothrips</tp:taxon-name-part> <tp:taxon-name-part taxon-name-part-type="species">albicinctus</tp:taxon-name-part></tp:taxon-name></italic> Haliday, but it is distinguished from that ant-mimic species by its well-developed wings (<italic>versus</italic> usually short wings) and shorter and stouter antenna. Moreover, males of <italic><tp:taxon-name><tp:taxon-name-part taxon-name-part-type="genus">Aeolothrips</tp:taxon-name-part> <tp:taxon-name-part taxon-name-part-type="species">ericae</tp:taxon-name-part></tp:taxon-name></italic> with bifurcate claspers are readily distinguishable from <italic><tp:taxon-name><tp:taxon-name-part taxon-name-part-type="genus">Aeolothrips</tp:taxon-name-part> <tp:taxon-name-part taxon-name-part-type="species">albicinctus</tp:taxon-name-part></tp:taxon-name></italic> males. The male of <italic><tp:taxon-name><tp:taxon-name-part taxon-name-part-type="genus">Aeolothrips</tp:taxon-name-part> <tp:taxon-name-part taxon-name-part-type="species">ericae</tp:taxon-name-part></tp:taxon-name></italic> is also similar in color and structure to <italic><tp:taxon-name><tp:taxon-name-part taxon-name-part-type="genus">Aeolothrips</tp:taxon-name-part> <tp:taxon-name-part taxon-name-part-type="species">collaris</tp:taxon-name-part></tp:taxon-name></italic>, but it is distinguished from the latter by having distinctly longer cross-bands on fore wings and also shorter distance of median setae S1from each other.</p><!--PageBreak--></tp:treatment-sec><ref-list><ref id="B17"><mixed-citation xmlns:xlink="http://www.w3.org/1999/xlink" xlink:type="simple">
          <person-group><name name-style="western"><surname>zur Strassen</surname><given-names>R</given-names></name></person-group> (<year>2003</year>) <article-title>Die terebranten Thysanopteren Europas und des Mittelmeer-Gebietes.</article-title> <source>Die Tierwelt Deutschlands</source> <volume>74</volume>: <fpage>1</fpage>–<lpage>271</lpage>.</mixed-citation></ref><ref id="B6"><mixed-citation xmlns:xlink="http://www.w3.org/1999/xlink" xlink:type="simple">
          <person-group><name name-style="western"><surname>Hoddle</surname><given-names>MS</given-names></name><name name-style="western"><surname>Mound</surname><given-names>LA</given-names></name><name name-style="western"><surname>Paris</surname><given-names>D</given-names></name></person-group> (<year>2015</year>) <source>Thrips of California 2012</source>. <ext-link xlink:type="simple" ext-link-type="uri" xlink:href="http://keys.lucidcentral.org/keys/v3/thrips_of_california/Thrips_of_California.html">http://keys.lucidcentral.org/keys/v3/thrips_of_california/Thrips_of_California.html</ext-link> [<date-in-citation content-type="access-date">accessed 18 June 2015</date-in-citation>]</mixed-citation></ref></ref-list></tp:taxon-treatment>
