# Supplementary material for: One new species and two new records of the genus Aeolothrips from Iran (Insecta, Thysanoptera, Aeolothripidae)
Source: Zookeys. 2016 Jan 28;(557):111–20. doi: 10.3897/zookeys.557.7046 (PMC4740840; doi:10.3897/zookeys.557.7046)
Supplement: XML Treatment for Aeolothrips gundeliae [file zookeys.557.7046-treatment3.xml]

<!DOCTYPE tp:taxon-treatment
  PUBLIC "-//TaxonX//DTD Taxonomic Treatment Publishing DTD v0 20100105//EN" "tax-treatment-NSO.dtd">
<tp:taxon-treatment xmlns:tp="http://www.plazi.org/taxpub"><tp:treatment-meta><kwd-group><label>Taxon classification</label><kwd><named-content content-type="kingdom">Animalia</named-content></kwd><kwd><named-content content-type="order">Thysanoptera</named-content></kwd><kwd><named-content content-type="family">Aeolothripidae</named-content></kwd></kwd-group><mixed-citation publication-type="journal"><person-group><name><surname>Alavi</surname><given-names>Jalil</given-names></name><name><surname>Awal</surname><given-names>Mehdi Modarres</given-names></name><name><surname>Fekrat</surname><given-names>Lida</given-names></name><name><surname>Minaei</surname><given-names>Kambiz</given-names></name><name><surname>Manzari</surname><given-names>Shahab</given-names></name></person-group><article-title>One new species and two new records of the genus <italic><tp:taxon-name><tp:taxon-name-part taxon-name-part-type="genus">Aeolothrips</tp:taxon-name-part></tp:taxon-name></italic> from Iran (<tp:taxon-name><tp:taxon-name-part taxon-name-part-type="class">Insecta</tp:taxon-name-part></tp:taxon-name>, <tp:taxon-name><tp:taxon-name-part taxon-name-part-type="order">Thysanoptera</tp:taxon-name-part></tp:taxon-name>, <tp:taxon-name><tp:taxon-name-part taxon-name-part-type="family">Aeolothripidae</tp:taxon-name-part></tp:taxon-name>)</article-title><source>Zookeys</source><day>28</day><month>1</month><year>2016</year><volume>2016</volume><issue>557</issue><fpage>111</fpage><lpage>120</lpage><pub-id pub-id-type="doi">10.3897/zookeys.557.7046</pub-id></mixed-citation></tp:treatment-meta><tp:nomenclature><tp:taxon-name>
            <tp:taxon-name-part taxon-name-part-type="genus">Aeolothrips</tp:taxon-name-part>
            <tp:taxon-name-part taxon-name-part-type="species">gundeliae</tp:taxon-name-part>
            <object-id xmlns:xlink="http://www.w3.org/1999/xlink" content-type="zoobank" xlink:type="simple">http://zoobank.org/25D34F9B-C959-4C5F-80A6-42EFA834E136</object-id>
          </tp:taxon-name><tp:taxon-status xmlns:xlink="http://www.w3.org/1999/xlink" xlink:type="simple">sp. n.</tp:taxon-status><xref ref-type="fig" rid="F3">Figs 19–33</xref></tp:nomenclature><tp:treatment-sec sec-type="material"><title>Material examined.</title><p>Holotype female: IRAN, Khorasan-e shomalii province, Bojnourd, Sar-cheshmeh village, from flowering <italic><tp:taxon-name><tp:taxon-name-part taxon-name-part-type="genus">Gundelia</tp:taxon-name-part> <tp:taxon-name-part taxon-name-part-type="species">tournefortii</tp:taxon-name-part></tp:taxon-name></italic> (<tp:taxon-name><tp:taxon-name-part taxon-name-part-type="family">Asteraceae</tp:taxon-name-part></tp:taxon-name>), 26 April 2014, collected by J. Alavi.</p><!--PageBreak--><p>Paratypes: (all from IRAN, Khorasan-e shomalii province, from flowering <italic><tp:taxon-name><tp:taxon-name-part taxon-name-part-type="genus">Gundelia</tp:taxon-name-part> <tp:taxon-name-part taxon-name-part-type="species">tournefortii</tp:taxon-name-part></tp:taxon-name></italic>, collected by J. Alavi): 25 females, 7 males, same data as holotype;1 female, Raz, Kargaz village, 10 May 2014; 1 female, Bojnourd, Tatar village, 12 May 2014; 2 females, Shirvan, 20 km after Lojali village, 7 June 2014.</p></tp:treatment-sec><tp:treatment-sec sec-type="Description"><title>Description.</title><p>
            <italic>Female macroptera</italic>. Head wider than long, cheeks convex (Fig. <xref ref-type="fig" rid="F3">22</xref>); vertex with 6–7 pairs of preocellar setae in front of ocellar triangle; postocular area with 8–9 pairs of setae in 2–3 transverse rows. Antennal segment III with straight liner sensorium, extending to apical third of segment (or more), not reaching to half length of the segment; IV with sensorium curved at apex, extending at most to basal half of the segments, surpassing extreme distal tip of segment (Fig. <xref ref-type="fig" rid="F3">20</xref>).</p><fig id="F3" position="float" orientation="portrait"><label>Figures 19–33.</label><caption><p>
          <italic><tp:taxon-name><tp:taxon-name-part taxon-name-part-type="genus">Aeolothrips</tp:taxon-name-part> <tp:taxon-name-part taxon-name-part-type="species">gundeliae</tp:taxon-name-part></tp:taxon-name></italic> sp. n. Female (<bold>19–33</bold>): <bold>19</bold> Body <bold>20</bold> Antenna <bold>21</bold> Fore wing <bold>22</bold> Head &amp; pronotum <bold>23</bold> Meso- and metanotum (Holotype) <bold>24</bold> Mesonotum (Paratype) <bold>25</bold> Abdominal tergites I–II <bold>26</bold> Abdominal sternite VII (Holotype) <bold>27</bold> Abdominal sternite VII (Paratype, arrows indicate lateral discal seta) <bold>28</bold> Spermatheca (arrows indicate spiniform chitinous processes). Male (<bold>29–33</bold>): <bold>29</bold> Body <bold>30</bold> Antenna <bold>31</bold> Middle coxae <bold>32</bold> Abdominal tergites III–VI <bold>33</bold> Abdominal tergites VIII– X.</p></caption><graphic xmlns:xlink="http://www.w3.org/1999/xlink" xlink:href="zookeys-557-111-g003.jpg" position="float" orientation="portrait" xlink:type="simple" id="oo_75184.jpg"/></fig><p>Pronotum distinctly sculptured, with about 50 small setae, with 5–6 pairs of posteromarginal setae (Fig. <xref ref-type="fig" rid="F3">22</xref>). Mesonotum with 1 pair of median setae (Fig. <xref ref-type="fig" rid="F3">23</xref>), in a few paratypes with 3–4 median setae (Fig. <xref ref-type="fig" rid="F3">24</xref>). Metanotum with equiangular reticulation medially, without internal markings (Fig. <xref ref-type="fig" rid="F3">23</xref>). Forewing first cross vein situated in the middle of the first cross band, second cross vein at the basal part of the second cross band (Fig. <xref ref-type="fig" rid="F3">21</xref>); scale with 6–10 (usually 8) veinal setae.</p><p>Abdominal tergite I with distinct transverse striations medially and laterally (Fig. <xref ref-type="fig" rid="F3">25</xref>); . Abdominal sternites with distinct transverse striations; sternite II with 3 pairs of posteromarginal setae, median pair far from posterior margin; III–VI with 4 pairs; VII with 4 pairs of which the last lateral pair is far from posterior margin, the distance of S1 setae from each other usually approximately equals to that of S1from S2 (Figs <xref ref-type="fig" rid="F3">26–27</xref>); sternites II–VI each with 0–3 median discal setae (in holotype, II–V each with 1seta, and VI with 2 setae); sternite VII with 2 pairs of accessory setae, arranged besides each other, far from posterior margin (Fig. <xref ref-type="fig" rid="F3">27–28</xref>). In two paratypes sternite VII with 1 or 2 (one seta in each side) discal setae laterally in addition to 2 pairs of accessory setae submedially (Fig. <xref ref-type="fig" rid="F3">27</xref>). Spermatheca structurally very similar to that of <italic>tenuicornis</italic> (see: <xref ref-type="bibr" rid="B3">Bhatti 1988</xref>), but slightly smaller and thinner, with fewer number of spiniform chitinous processes (Fig. <xref ref-type="fig" rid="F3">28</xref>).</p><p>
            <italic>Measurements</italic> (holotype female in microns). Body distended length 1900. Head length (width across cheeks) 135 (171). Antenna length 420; segments I–IX length (width): 32 (22), 54 (27), 88 (24), 76 (25), 66 (25), 20 (20), 17 (17), 16 (12), 15 (7). Pronotal median length (width) 140 (220), Pterothorax ventral length (width) 350 (300). Mesonotum median setae length (interval) 17 (42), strong lateral setae length 37. Metanotum anteromarginal setae length (interval) 25 (44), posterior setae length (interval) 15 (25). Fore wings length 940, width across 1st anterior cross vein 122, across second cross vein 135, the cross bands length along the anterior margin 270 and 230–250, the intervening white area length 150. Tibia length: 165, 150, and 250. Tergite IX median length 105, S1 length 159, S2 length 171. Ovipositor length 390.</p><p>
            <italic>Male macroptera</italic>. Body pale brown (Fig. <xref ref-type="fig" rid="F3">29</xref>), sometimes seems bicolor; head prothorax and mesothorax brown, metathorax pale brown, abdominal segment I pale brown, II–VI pale brown to yellowish brown, VII–X brown. Legs yellowish brown, fore tibiae yellow, all tarsi yellow. Antennal segments I pale brown; II–IV yellow; III–IV with apical margins light brown; V–IX light brown; V lighter in distal two thirds <!--PageBreak--><!--PageBreak-->(Fig. <xref ref-type="fig" rid="F3">30</xref>). Mesonotum with 1–3 pairs of median setae. Middle coxae with stridulatory structure (Fig. <xref ref-type="fig" rid="F3">31</xref>). Abdominal tergites IV–VI with dorsal tubercles (Fig. <xref ref-type="fig" rid="F3">32</xref>). Sternites III with 0–6; IV with 3–6; V with 3–6; VI with 2–7 and VII with 2–5 discal setae. Segment IX with bifurcate claspers, and with sickle-shaped setae laterally (Fig. <xref ref-type="fig" rid="F3">33</xref>), with dark dorsal plate rounded anteriorly, campaniform sensilla situated out of dorsal dark plate, posterior margin concave medially, semilateral setae short, only slightly surpassing the dorsal furcate claspers, two median setae S1 rather long and curved (Fig. <xref ref-type="fig" rid="F3">33</xref>).</p><p>
            <italic>Measurements</italic> (paratype male, in microns). Body distended length 1350. Head length (width across cheeks) 118 (157). Antenna length 360, segments I–IX length (width): 27 (28), 51 (20), 71–76 (20), 60 (22), 56 (23), 13 (18), 12 (15), 12 (12), 10 (6). Mesonotum median setae length (interval) 17 (26–36), strong lateral setae length 27. Fore wings length 780–840, width across 1st anterior cross vein 100, across second cross vein 115, the cross bands length along the anterior margin 120 and 160, the interval white area length 140. Abdominal tergite I length 120–127. Tergite IX median length 76, semilateral setae length (interval) 41–46 (137), length of dorsal setae S1 49, S2 25.</p></tp:treatment-sec><tp:treatment-sec sec-type="Etymology"><title>Etymology.</title><p>This species is named after the genus of plant from which it was collected.</p></tp:treatment-sec><tp:treatment-sec sec-type="Remarks"><title>Remarks.</title><p>Possession of discal setae on sternites is not usual in the genus <italic><tp:taxon-name><tp:taxon-name-part taxon-name-part-type="genus">Aeolothrips</tp:taxon-name-part></tp:taxon-name></italic>. This condition can be seen at least in two other aberrant species, the Indian species, <italic><tp:taxon-name><tp:taxon-name-part taxon-name-part-type="genus">Aeolothrips</tp:taxon-name-part> <tp:taxon-name-part taxon-name-part-type="species">moundi</tp:taxon-name-part></tp:taxon-name></italic> Kulshrestha &amp; Vijay Veer, which has one pair of discal setae laterally on sternite VII in female (<xref ref-type="bibr" rid="B7">Kulshrestha and Vijay Veer 1984</xref>), and the African species <italic><tp:taxon-name><tp:taxon-name-part taxon-name-part-type="genus">Aeolothrips</tp:taxon-name-part> <tp:taxon-name-part taxon-name-part-type="species">scabiosatibia</tp:taxon-name-part></tp:taxon-name></italic> Moulton, with 2–3 pairs of discal setae laterally on sternites VI–VII in female.</p><p>Female of <italic><tp:taxon-name><tp:taxon-name-part taxon-name-part-type="genus">Aeolothrips</tp:taxon-name-part> <tp:taxon-name-part taxon-name-part-type="species">gundeliae</tp:taxon-name-part></tp:taxon-name></italic> sp. n. is distinguished from <italic><tp:taxon-name><tp:taxon-name-part taxon-name-part-type="genus">Aeolothrips</tp:taxon-name-part> <tp:taxon-name-part taxon-name-part-type="species">moundi</tp:taxon-name-part></tp:taxon-name></italic> by presence of discal setae on sternites II–VI (0–3) and in the same time there is no discal seta on sternite VII (except two paratypes as explained above). Moreover, they are different in mesonotal median setae (1–2 pairs <italic>versus</italic> 1 pair) and color of fore wing apex (white <italic>versus</italic> shaded). Female of <italic><tp:taxon-name><tp:taxon-name-part taxon-name-part-type="genus">Aeolothrips</tp:taxon-name-part> <tp:taxon-name-part taxon-name-part-type="species">scabiosatibia</tp:taxon-name-part></tp:taxon-name></italic> especially characterized by the spiny fore tibia on dorsal side, and long pronotal posteromarginal seta. Male of the new species is distinguished from <italic><tp:taxon-name><tp:taxon-name-part taxon-name-part-type="genus">Aeolothrips</tp:taxon-name-part> <tp:taxon-name-part taxon-name-part-type="species">moundi</tp:taxon-name-part></tp:taxon-name></italic> and <italic><tp:taxon-name><tp:taxon-name-part taxon-name-part-type="genus">Aeolothrips</tp:taxon-name-part> <tp:taxon-name-part taxon-name-part-type="species">scabiosatibia</tp:taxon-name-part></tp:taxon-name></italic> by having claspers and having several discal setae on sternites.</p><p>The new species shares some characters with the Australian genus <italic><tp:taxon-name><tp:taxon-name-part taxon-name-part-type="genus">Desmothrips</tp:taxon-name-part></tp:taxon-name></italic> Hood, such as presence of discal setae on sternites as well as presence of more than one pair of mesonotal setae in some specimens. But in <italic><tp:taxon-name><tp:taxon-name-part taxon-name-part-type="genus">Aeolothrips</tp:taxon-name-part> <tp:taxon-name-part taxon-name-part-type="species">gundeliae</tp:taxon-name-part></tp:taxon-name></italic> sp. n., sternal discal setae III–VI are placed medially (<italic>versus</italic> laterally in <italic><tp:taxon-name><tp:taxon-name-part taxon-name-part-type="genus">Desmothrips</tp:taxon-name-part></tp:taxon-name></italic>). Additionally, sternite VII has 2 pairs of accessory setae submedially between marginal setae S1 and S2, whereas in <italic><tp:taxon-name><tp:taxon-name-part taxon-name-part-type="genus">Desmothrips</tp:taxon-name-part></tp:taxon-name></italic> in addition to the marginal setae, sternite VII has discal setae laterally and sometimes medially, as well as 2 pairs of accessory setae submarginally between marginal setae S1 and S2 (<xref ref-type="bibr" rid="B13">Mound and Marullo 1998</xref>, <xref ref-type="bibr" rid="B12">Mound 1972</xref>). Finally, apex of fore wing of the new species is not shaded in contrast to <italic><tp:taxon-name><tp:taxon-name-part taxon-name-part-type="genus">Desmothrips</tp:taxon-name-part></tp:taxon-name></italic> species (except <italic><tp:taxon-name><tp:taxon-name-part taxon-name-part-type="genus">Desmothrips</tp:taxon-name-part> <tp:taxon-name-part taxon-name-part-type="species">marilynae</tp:taxon-name-part></tp:taxon-name></italic> Mound &amp; Marullo, 1998).</p><p>
            <italic><tp:taxon-name><tp:taxon-name-part taxon-name-part-type="genus">Aeolothrips</tp:taxon-name-part> <tp:taxon-name-part taxon-name-part-type="species">gundeliae</tp:taxon-name-part></tp:taxon-name></italic> sp. n. was collected only on <italic><tp:taxon-name><tp:taxon-name-part taxon-name-part-type="genus">Gundelia</tp:taxon-name-part> <tp:taxon-name-part taxon-name-part-type="species">tournefortii</tp:taxon-name-part></tp:taxon-name></italic> from various areas of the province. Furthermore, this species was observed in 6 of 10 samplings on this plant; so, it seems likely to be a monophagous species on this plant.</p><!--PageBreak--></tp:treatment-sec><ref-list><ref id="B3"><mixed-citation xmlns:xlink="http://www.w3.org/1999/xlink" xlink:type="simple">
          <person-group><name name-style="western"><surname>Bhatti</surname><given-names>JS</given-names></name></person-group> (<year>1988</year>) <article-title>The spermatheca as a useful character for species differentiation in <italic><tp:taxon-name><tp:taxon-name-part taxon-name-part-type="genus">Coleothrips</tp:taxon-name-part></tp:taxon-name></italic> Haliday (<tp:taxon-name><tp:taxon-name-part taxon-name-part-type="class">Insecta</tp:taxon-name-part></tp:taxon-name>: <tp:taxon-name><tp:taxon-name-part taxon-name-part-type="suborder">Terebrantia</tp:taxon-name-part></tp:taxon-name>: <tp:taxon-name><tp:taxon-name-part taxon-name-part-type="family">Aeolothripidae</tp:taxon-name-part></tp:taxon-name>).</article-title> <source>Zoology (Journal of Pure and Applied Zoology)</source> <volume>1</volume>(<issue>2</issue>): <fpage>111</fpage>–<lpage>116</lpage>.</mixed-citation></ref><ref id="B7"><mixed-citation xmlns:xlink="http://www.w3.org/1999/xlink" xlink:type="simple">
          <person-group><name name-style="western"><surname>Kulshrestha</surname><given-names>SK</given-names></name><name name-style="western"><surname>Vijay</surname><given-names>Veer</given-names></name></person-group> (<year>1984</year>) <article-title>Two new species of <tp:taxon-name><tp:taxon-name-part taxon-name-part-type="order">Thysanoptera</tp:taxon-name-part></tp:taxon-name> (<tp:taxon-name><tp:taxon-name-part taxon-name-part-type="class">Insecta</tp:taxon-name-part></tp:taxon-name>) from India.</article-title> <source>Bulletin of Entomology</source> <volume>25</volume>(<issue>1</issue>): <fpage>33</fpage>–<lpage>37</lpage>.</mixed-citation></ref><ref id="B13"><mixed-citation xmlns:xlink="http://www.w3.org/1999/xlink" xlink:type="simple">
          <person-group><name name-style="western"><surname>Mound</surname><given-names>LA</given-names></name><name name-style="western"><surname>Marullo</surname><given-names>R</given-names></name></person-group> (<year>1998</year>) <article-title>Biology and identification of <tp:taxon-name><tp:taxon-name-part taxon-name-part-type="family">Aeolothripidae</tp:taxon-name-part></tp:taxon-name> (<tp:taxon-name><tp:taxon-name-part taxon-name-part-type="order">Thysanoptera</tp:taxon-name-part></tp:taxon-name>) in Australia.</article-title> <source>Invertebrate Taxonomy</source> <volume>12</volume>: <fpage>929</fpage>–<lpage>950</lpage>. doi: <ext-link xlink:type="simple" ext-link-type="doi" xlink:href="10.1071/IT97014">10.1071/IT97014</ext-link></mixed-citation></ref><ref id="B12"><mixed-citation xmlns:xlink="http://www.w3.org/1999/xlink" xlink:type="simple">
          <person-group><name name-style="western"><surname>Mound</surname><given-names>LA</given-names></name></person-group> (<year>1972</year>) <article-title>Further studies on Australian <tp:taxon-name><tp:taxon-name-part taxon-name-part-type="family">Aeolothripidae</tp:taxon-name-part></tp:taxon-name> (<tp:taxon-name><tp:taxon-name-part taxon-name-part-type="order">Thysanoptera</tp:taxon-name-part></tp:taxon-name>).</article-title> <source>Journal of the Australian Entomological Society</source> <volume>11</volume>(<issue>1</issue>): <fpage>37</fpage>–<lpage>54</lpage>. doi: <ext-link xlink:type="simple" ext-link-type="doi" xlink:href="10.1111/j.1440-6055.1972.tb01603.x">10.1111/j.1440-6055.1972.tb01603.x</ext-link></mixed-citation></ref></ref-list></tp:taxon-treatment>
